# Supplementary material for: Vasa, Piwi, and Pl10 Expression during Sexual Maturation and Asexual Reproduction in the Annelid Pristina longiseta
Source: J Dev Biol. 2023 Aug 9;11(3):34. doi: 10.3390/jdb11030034 (PMC10443295; doi:10.3390/jdb11030034)
Supplement: Supplementary file 1 [file jdb-11-00034-s001.zip]

Archive with 1 entries (1 files):
- jdb-2511329-supplementary.pdf
